# Supplementary material for: Analysis of Temperature-Programmed Desorption via Equilibrium Thermodynamics
Source: ACS Phys Chem Au. 2022 Nov 15;3(1):44–62. doi: 10.1021/acsphyschemau.2c00031 (PMC9881163; doi:10.1021/acsphyschemau.2c00031)
Supplement: Supplementary file 2 — pg2c00031_si_002.zip [file pg2c00031_si_002.zip]

Archive with 1 entries (1 files):
- TPDanalysis_v10.html
